# Supplementary material for: Optimization and prospective evaluation of sensitive real-time PCR assays with an internal control for the diagnosis of melioidosis in Thailand
Source: Microbiol Spectr. 2023 Oct 11;11(6):e01039-23. doi: 10.1128/spectrum.01039-23 (PMC10715024; doi:10.1128/spectrum.01039-23)
Supplement: Table S1 — Information of B. pseudomallei clinical isolates (N = 1,294). [file spectrum.01039-23-s0002.xlsx]

## Sheet: Sheet1
Table S1: Information of B. pseudomallei clinical isolates (N = 1,294)
ID	Country	Region	Accession No.	Reference
34957_1#9	Thailand	Asia	Pending	Newly sequence
34873_7#47	Thailand	Asia	Pending	Newly sequence
27097_8#61	Thailand	Asia	Pending	Newly sequence
27097_8#87	Thailand	Asia	Pending	Newly sequence
27097_8#97	Thailand	Asia	Pending	Newly sequence
27097_8#106	Thailand	Asia	Pending	Newly sequence
27097_8#112	Thailand	Asia	Pending	Newly sequence
27097_8#154	Thailand	Asia	Pending	Newly sequence
27097_8#172	Thailand	Asia	Pending	Newly sequence
27097_8#160	Thailand	Asia	Pending	Newly sequence
27045_7#2	Thailand	Asia	Pending	Newly sequence
34956_7#170	Thailand	Asia	Pending	Newly sequence
34956_7#24	Thailand	Asia	Pending	Newly sequence
34926_8#108	Thailand	Asia	Pending	Newly sequence
34926_8#138	Thailand	Asia	Pending	Newly sequence
34926_8#146	Thailand	Asia	Pending	Newly sequence
34926_8#96	Thailand	Asia	Pending	Newly sequence
34926_8#66	Thailand	Asia	Pending	Newly sequence
34926_8#82	Thailand	Asia	Pending	Newly sequence
34926_8#131	Thailand	Asia	Pending	Newly sequence
34926_8#148	Thailand	Asia	Pending	Newly sequence
34926_8#150	Thailand	Asia	Pending	Newly sequence
34926_8#169	Thailand	Asia	Pending	Newly sequence
34926_8#33	Thailand	Asia	Pending	Newly sequence
34926_8#46	Thailand	Asia	Pending	Newly sequence
34926_8#54	Thailand	Asia	Pending	Newly sequence
34926_8#69	Thailand	Asia	Pending	Newly sequence
34926_8#97	Thailand	Asia	Pending	Newly sequence
34926_8#124	Thailand	Asia	Pending	Newly sequence
27035_8#28_1	Thailand	Asia	Pending	Newly sequence
27035_8#29_1	Thailand	Asia	Pending	Newly sequence
27035_8#30_1	Thailand	Asia	Pending	Newly sequence
27035_8#31_1	Thailand	Asia	Pending	Newly sequence
27035_8#32_1	Thailand	Asia	Pending	Newly sequence
34956_7#111_1	Thailand	Asia	Pending	Newly sequence
27035_8#33_1	Thailand	Asia	Pending	Newly sequence
27035_8#34_1	Thailand	Asia	Pending	Newly sequence
27035_8#11_1	Thailand	Asia	Pending	Newly sequence
27035_8#35_1	Thailand	Asia	Pending	Newly sequence
27035_8#36_1	Thailand	Asia	Pending	Newly sequence
27035_8#37_1	Thailand	Asia	Pending	Newly sequence
27035_8#38_1	Thailand	Asia	Pending	Newly sequence
27035_8#39_1	Thailand	Asia	Pending	Newly sequence
27035_8#40_1	Thailand	Asia	Pending	Newly sequence
27035_8#41_1	Thailand	Asia	Pending	Newly sequence
27035_8#42_1	Thailand	Asia	Pending	Newly sequence
27035_8#43_1	Thailand	Asia	Pending	Newly sequence
27035_8#44_1	Thailand	Asia	Pending	Newly sequence
27035_8#45_1	Thailand	Asia	Pending	Newly sequence
27035_8#46_1	Thailand	Asia	Pending	Newly sequence
27035_8#47_1	Thailand	Asia	Pending	Newly sequence
27035_8#48_1	Thailand	Asia	Pending	Newly sequence
27035_8#49_1	Thailand	Asia	Pending	Newly sequence
27035_8#50_1	Thailand	Asia	Pending	Newly sequence
27035_8#51_1	Thailand	Asia	Pending	Newly sequence
27035_8#52_1	Thailand	Asia	Pending	Newly sequence
27035_8#53_1	Thailand	Asia	Pending	Newly sequence
27035_8#54_1	Thailand	Asia	Pending	Newly sequence
27035_8#55_1	Thailand	Asia	Pending	Newly sequence
27035_8#56_1	Thailand	Asia	Pending	Newly sequence
27035_8#57_1	Thailand	Asia	Pending	Newly sequence
27035_8#58_1	Thailand	Asia	Pending	Newly sequence
27035_8#59_1	Thailand	Asia	Pending	Newly sequence
27035_8#60_1	Thailand	Asia	Pending	Newly sequence
27035_8#61_1	Thailand	Asia	Pending	Newly sequence
34956_7#113_1	Thailand	Asia	Pending	Newly sequence
27035_8#62_1	Thailand	Asia	Pending	Newly sequence
27035_8#63_1	Thailand	Asia	Pending	Newly sequence
27035_8#64_1	Thailand	Asia	Pending	Newly sequence
27035_8#65_1	Thailand	Asia	Pending	Newly sequence
27035_8#66_1	Thailand	Asia	Pending	Newly sequence
34956_7#115_1	Thailand	Asia	Pending	Newly sequence
27035_8#67_1	Thailand	Asia	Pending	Newly sequence
27035_8#68_1	Thailand	Asia	Pending	Newly sequence
27035_8#69_1	Thailand	Asia	Pending	Newly sequence
27035_8#70_1	Thailand	Asia	Pending	Newly sequence
27035_8#71_1	Thailand	Asia	Pending	Newly sequence
27035_8#72_1	Thailand	Asia	Pending	Newly sequence
27035_8#73_1	Thailand	Asia	Pending	Newly sequence
27035_8#74_1	Thailand	Asia	Pending	Newly sequence
27035_8#75_1	Thailand	Asia	Pending	Newly sequence
27035_8#76_1	Thailand	Asia	Pending	Newly sequence
27035_8#77_1	Thailand	Asia	Pending	Newly sequence
27035_8#78_1	Thailand	Asia	Pending	Newly sequence
27035_8#79_1	Thailand	Asia	Pending	Newly sequence
27035_8#80_1	Thailand	Asia	Pending	Newly sequence
27035_8#81_1	Thailand	Asia	Pending	Newly sequence
27035_8#82_1	Thailand	Asia	Pending	Newly sequence
27035_8#83_1	Thailand	Asia	Pending	Newly sequence
27035_8#84_1	Thailand	Asia	Pending	Newly sequence
27035_8#85_1	Thailand	Asia	Pending	Newly sequence
27035_8#86_1	Thailand	Asia	Pending	Newly sequence
27035_8#87_1	Thailand	Asia	Pending	Newly sequence
27035_8#88_1	Thailand	Asia	Pending	Newly sequence
27035_8#89_1	Thailand	Asia	Pending	Newly sequence
27035_8#90_1	Thailand	Asia	Pending	Newly sequence
34956_7#117_1	Thailand	Asia	Pending	Newly sequence
27035_8#91_1	Thailand	Asia	Pending	Newly sequence
34956_7#119_1	Thailand	Asia	Pending	Newly sequence
27035_8#92_1	Thailand	Asia	Pending	Newly sequence
27035_8#93_1	Thailand	Asia	Pending	Newly sequence
27035_8#94_1	Thailand	Asia	Pending	Newly sequence
34956_7#121_1	Thailand	Asia	Pending	Newly sequence
27035_8#95_1	Thailand	Asia	Pending	Newly sequence
34956_7#123_1	Thailand	Asia	Pending	Newly sequence
34956_7#125_1	Thailand	Asia	Pending	Newly sequence
34956_7#1_1	Thailand	Asia	Pending	Newly sequence
34956_7#127_1	Thailand	Asia	Pending	Newly sequence
34956_7#3_1	Thailand	Asia	Pending	Newly sequence
27035_8#12_1	Thailand	Asia	Pending	Newly sequence
34956_7#129_1	Thailand	Asia	Pending	Newly sequence
27035_8#96_1	Thailand	Asia	Pending	Newly sequence
34956_7#131_1	Thailand	Asia	Pending	Newly sequence
34956_7#133_1	Thailand	Asia	Pending	Newly sequence
27035_8#97_1	Thailand	Asia	Pending	Newly sequence
27035_8#98_1	Thailand	Asia	Pending	Newly sequence
34956_7#135_1	Thailand	Asia	Pending	Newly sequence
27035_8#99_1	Thailand	Asia	Pending	Newly sequence
27035_8#100_1	Thailand	Asia	Pending	Newly sequence
34956_7#138_1	Thailand	Asia	Pending	Newly sequence
27035_8#101_1	Thailand	Asia	Pending	Newly sequence
27035_8#102_1	Thailand	Asia	Pending	Newly sequence
34956_7#140_1	Thailand	Asia	Pending	Newly sequence
34956_7#142_1	Thailand	Asia	Pending	Newly sequence
34956_7#144_1	Thailand	Asia	Pending	Newly sequence
34956_7#146_1	Thailand	Asia	Pending	Newly sequence
34956_7#148_1	Thailand	Asia	Pending	Newly sequence
34956_7#150_1	Thailand	Asia	Pending	Newly sequence
27035_8#103_1	Thailand	Asia	Pending	Newly sequence
34956_7#151_1	Thailand	Asia	Pending	Newly sequence
27035_8#104_1	Thailand	Asia	Pending	Newly sequence
34956_7#153_1	Thailand	Asia	Pending	Newly sequence
27035_8#105_1	Thailand	Asia	Pending	Newly sequence
27035_8#106_1	Thailand	Asia	Pending	Newly sequence
34956_7#5_1	Thailand	Asia	Pending	Newly sequence
34956_7#155_1	Thailand	Asia	Pending	Newly sequence
34956_7#157_1	Thailand	Asia	Pending	Newly sequence
34956_7#159_1	Thailand	Asia	Pending	Newly sequence
27035_8#107_1	Thailand	Asia	Pending	Newly sequence
34956_7#161_1	Thailand	Asia	Pending	Newly sequence
34956_7#163_1	Thailand	Asia	Pending	Newly sequence
34956_7#165_1	Thailand	Asia	Pending	Newly sequence
34956_7#167_1	Thailand	Asia	Pending	Newly sequence
34956_7#169_1	Thailand	Asia	Pending	Newly sequence
34956_7#171_1	Thailand	Asia	Pending	Newly sequence
27035_8#108_1	Thailand	Asia	Pending	Newly sequence
27035_8#109_1	Thailand	Asia	Pending	Newly sequence
27035_8#110_1	Thailand	Asia	Pending	Newly sequence
34956_7#173_1	Thailand	Asia	Pending	Newly sequence
34956_7#175_1	Thailand	Asia	Pending	Newly sequence
27035_8#111_1	Thailand	Asia	Pending	Newly sequence
34956_7#177_1	Thailand	Asia	Pending	Newly sequence
27035_8#112_1	Thailand	Asia	Pending	Newly sequence
34956_7#180_1	Thailand	Asia	Pending	Newly sequence
34956_7#182_1	Thailand	Asia	Pending	Newly sequence
34956_7#184_1	Thailand	Asia	Pending	Newly sequence
27035_8#13_1	Thailand	Asia	Pending	Newly sequence
34956_7#186_1	Thailand	Asia	Pending	Newly sequence
34956_7#188_1	Thailand	Asia	Pending	Newly sequence
27035_8#113_1	Thailand	Asia	Pending	Newly sequence
34956_7#190_1	Thailand	Asia	Pending	Newly sequence
34956_7#191_1	Thailand	Asia	Pending	Newly sequence
34956_7#2_1	Thailand	Asia	Pending	Newly sequence
34956_7#4_1	Thailand	Asia	Pending	Newly sequence
34956_7#6_1	Thailand	Asia	Pending	Newly sequence
34956_7#8_1	Thailand	Asia	Pending	Newly sequence
34956_7#10_1	Thailand	Asia	Pending	Newly sequence
27035_8#114_1	Thailand	Asia	Pending	Newly sequence
27035_8#115_1	Thailand	Asia	Pending	Newly sequence
34956_7#12_1	Thailand	Asia	Pending	Newly sequence
34956_7#13_1	Thailand	Asia	Pending	Newly sequence
34956_7#15_1	Thailand	Asia	Pending	Newly sequence
27035_8#116_1	Thailand	Asia	Pending	Newly sequence
34956_7#17_1	Thailand	Asia	Pending	Newly sequence
34956_7#19_1	Thailand	Asia	Pending	Newly sequence
27035_8#117_1	Thailand	Asia	Pending	Newly sequence
27035_8#118_1	Thailand	Asia	Pending	Newly sequence
27035_8#119_1	Thailand	Asia	Pending	Newly sequence
27035_8#120_1	Thailand	Asia	Pending	Newly sequence
27035_8#121_1	Thailand	Asia	Pending	Newly sequence
34956_7#21_1	Thailand	Asia	Pending	Newly sequence
34956_7#23_1	Thailand	Asia	Pending	Newly sequence
27035_8#122_1	Thailand	Asia	Pending	Newly sequence
34956_7#25_1	Thailand	Asia	Pending	Newly sequence
34956_7#28_1	Thailand	Asia	Pending	Newly sequence
27035_8#123_1	Thailand	Asia	Pending	Newly sequence
34956_7#30_1	Thailand	Asia	Pending	Newly sequence
34956_7#32_1	Thailand	Asia	Pending	Newly sequence
34956_7#34_1	Thailand	Asia	Pending	Newly sequence
34956_7#36_1	Thailand	Asia	Pending	Newly sequence
27035_8#124_1	Thailand	Asia	Pending	Newly sequence
27035_8#125_1	Thailand	Asia	Pending	Newly sequence
34956_7#38_1	Thailand	Asia	Pending	Newly sequence
27035_8#126_1	Thailand	Asia	Pending	Newly sequence
27035_8#127_1	Thailand	Asia	Pending	Newly sequence
34956_7#40_1	Thailand	Asia	Pending	Newly sequence
34956_7#42_1	Thailand	Asia	Pending	Newly sequence
27035_8#128_1	Thailand	Asia	Pending	Newly sequence
34956_7#44_1	Thailand	Asia	Pending	Newly sequence
34956_7#46_1	Thailand	Asia	Pending	Newly sequence
34956_7#48_1	Thailand	Asia	Pending	Newly sequence
27035_8#129_1	Thailand	Asia	Pending	Newly sequence
27035_8#130_1	Thailand	Asia	Pending	Newly sequence
27035_8#131_1	Thailand	Asia	Pending	Newly sequence
34956_7#50_1	Thailand	Asia	Pending	Newly sequence
34956_7#52_1	Thailand	Asia	Pending	Newly sequence
34956_7#54_1	Thailand	Asia	Pending	Newly sequence
27035_8#132_1	Thailand	Asia	Pending	Newly sequence
34956_7#55_1	Thailand	Asia	Pending	Newly sequence
27035_8#133_1	Thailand	Asia	Pending	Newly sequence
34956_7#57_1	Thailand	Asia	Pending	Newly sequence
34956_7#59_1	Thailand	Asia	Pending	Newly sequence
34956_7#61_1	Thailand	Asia	Pending	Newly sequence
34956_7#63_1	Thailand	Asia	Pending	Newly sequence
34956_7#65_1	Thailand	Asia	Pending	Newly sequence
34956_7#67_1	Thailand	Asia	Pending	Newly sequence
34956_7#70_1	Thailand	Asia	Pending	Newly sequence
34956_7#72_1	Thailand	Asia	Pending	Newly sequence
34956_7#74_1	Thailand	Asia	Pending	Newly sequence
34956_7#76_1	Thailand	Asia	Pending	Newly sequence
34956_7#78_1	Thailand	Asia	Pending	Newly sequence
34956_7#80_1	Thailand	Asia	Pending	Newly sequence
27035_8#134_1	Thailand	Asia	Pending	Newly sequence
34956_7#82_1	Thailand	Asia	Pending	Newly sequence
34956_7#84_1	Thailand	Asia	Pending	Newly sequence
34956_7#86_1	Thailand	Asia	Pending	Newly sequence
34956_7#88_1	Thailand	Asia	Pending	Newly sequence
34956_7#90_1	Thailand	Asia	Pending	Newly sequence
34956_7#92_1	Thailand	Asia	Pending	Newly sequence
27035_8#135_1	Thailand	Asia	Pending	Newly sequence
27035_8#136_1	Thailand	Asia	Pending	Newly sequence
34956_7#94_1	Thailand	Asia	Pending	Newly sequence
27035_8#137_1	Thailand	Asia	Pending	Newly sequence
34956_7#95_1	Thailand	Asia	Pending	Newly sequence
34956_7#97_1	Thailand	Asia	Pending	Newly sequence
34956_7#99_1	Thailand	Asia	Pending	Newly sequence
34956_7#101_1	Thailand	Asia	Pending	Newly sequence
34956_7#103_1	Thailand	Asia	Pending	Newly sequence
34956_7#105_1	Thailand	Asia	Pending	Newly sequence
34956_7#107_1	Thailand	Asia	Pending	Newly sequence
34956_7#110_1	Thailand	Asia	Pending	Newly sequence
34956_7#112_1	Thailand	Asia	Pending	Newly sequence
34956_7#114_1	Thailand	Asia	Pending	Newly sequence
34956_7#116_1	Thailand	Asia	Pending	Newly sequence
34956_7#118_1	Thailand	Asia	Pending	Newly sequence
34956_7#120_1	Thailand	Asia	Pending	Newly sequence
34956_7#122_1	Thailand	Asia	Pending	Newly sequence
34956_7#124_1	Thailand	Asia	Pending	Newly sequence
34956_7#126_1	Thailand	Asia	Pending	Newly sequence
34956_7#128_1	Thailand	Asia	Pending	Newly sequence
34956_7#130_1	Thailand	Asia	Pending	Newly sequence
34956_7#132_1	Thailand	Asia	Pending	Newly sequence
34956_7#134_1	Thailand	Asia	Pending	Newly sequence
34956_7#136_1	Thailand	Asia	Pending	Newly sequence
34956_7#137_1	Thailand	Asia	Pending	Newly sequence
34956_7#139_1	Thailand	Asia	Pending	Newly sequence
27035_8#138_1	Thailand	Asia	Pending	Newly sequence
27035_8#139_1	Thailand	Asia	Pending	Newly sequence
27035_8#140_1	Thailand	Asia	Pending	Newly sequence
27035_8#141_1	Thailand	Asia	Pending	Newly sequence
27035_8#142_1	Thailand	Asia	Pending	Newly sequence
27035_8#143_1	Thailand	Asia	Pending	Newly sequence
27035_8#144_1	Thailand	Asia	Pending	Newly sequence
27035_8#145_1	Thailand	Asia	Pending	Newly sequence
27035_8#146_1	Thailand	Asia	Pending	Newly sequence
27035_8#147_1	Thailand	Asia	Pending	Newly sequence
27035_8#148_1	Thailand	Asia	Pending	Newly sequence
27035_8#149_1	Thailand	Asia	Pending	Newly sequence
27035_8#150_1	Thailand	Asia	Pending	Newly sequence
27035_8#151_1	Thailand	Asia	Pending	Newly sequence
27035_8#152_1	Thailand	Asia	Pending	Newly sequence
27035_8#153_1	Thailand	Asia	Pending	Newly sequence
27035_8#154_1	Thailand	Asia	Pending	Newly sequence
27035_8#155_1	Thailand	Asia	Pending	Newly sequence
27035_8#156_1	Thailand	Asia	Pending	Newly sequence
27035_8#157_1	Thailand	Asia	Pending	Newly sequence
27035_8#158_1	Thailand	Asia	Pending	Newly sequence
27035_8#159_1	Thailand	Asia	Pending	Newly sequence
27035_8#160_1	Thailand	Asia	Pending	Newly sequence
27035_8#161_1	Thailand	Asia	Pending	Newly sequence
27035_8#162_1	Thailand	Asia	Pending	Newly sequence
27035_8#163_1	Thailand	Asia	Pending	Newly sequence
27035_8#164_1	Thailand	Asia	Pending	Newly sequence
27035_8#165_1	Thailand	Asia	Pending	Newly sequence
27035_8#166_1	Thailand	Asia	Pending	Newly sequence
27035_8#167_1	Thailand	Asia	Pending	Newly sequence
27035_8#168_1	Thailand	Asia	Pending	Newly sequence
27035_8#169_1	Thailand	Asia	Pending	Newly sequence
27035_8#170_1	Thailand	Asia	Pending	Newly sequence
27035_8#171_1	Thailand	Asia	Pending	Newly sequence
27035_8#172_1	Thailand	Asia	Pending	Newly sequence
27035_8#173_1	Thailand	Asia	Pending	Newly sequence
27035_8#174_1	Thailand	Asia	Pending	Newly sequence
27035_8#175_1	Thailand	Asia	Pending	Newly sequence
27035_8#176_1	Thailand	Asia	Pending	Newly sequence
27035_8#177_1	Thailand	Asia	Pending	Newly sequence
27035_8#178_1	Thailand	Asia	Pending	Newly sequence
27035_8#179_1	Thailand	Asia	Pending	Newly sequence
27035_8#180_1	Thailand	Asia	Pending	Newly sequence
27035_8#181_1	Thailand	Asia	Pending	Newly sequence
27035_8#182_1	Thailand	Asia	Pending	Newly sequence
27035_8#183_1	Thailand	Asia	Pending	Newly sequence
27035_8#184_1	Thailand	Asia	Pending	Newly sequence
27035_8#185_1	Thailand	Asia	Pending	Newly sequence
27035_8#186_1	Thailand	Asia	Pending	Newly sequence
27035_8#187_1	Thailand	Asia	Pending	Newly sequence
27035_8#188_1	Thailand	Asia	Pending	Newly sequence
27035_8#189_1	Thailand	Asia	Pending	Newly sequence
27035_8#190_1	Thailand	Asia	Pending	Newly sequence
27035_8#191_1	Thailand	Asia	Pending	Newly sequence
27035_8#192_1	Thailand	Asia	Pending	Newly sequence
27097_8#1_1	Thailand	Asia	Pending	Newly sequence
27097_8#2_1	Thailand	Asia	Pending	Newly sequence
27097_8#3_1	Thailand	Asia	Pending	Newly sequence
27097_8#4_1	Thailand	Asia	Pending	Newly sequence
27097_8#5_1	Thailand	Asia	Pending	Newly sequence
27097_8#6_1	Thailand	Asia	Pending	Newly sequence
27097_8#7_1	Thailand	Asia	Pending	Newly sequence
27097_8#8_1	Thailand	Asia	Pending	Newly sequence
27097_8#9_1	Thailand	Asia	Pending	Newly sequence
27097_8#10_1	Thailand	Asia	Pending	Newly sequence
27097_8#11_1	Thailand	Asia	Pending	Newly sequence
27097_8#12_1	Thailand	Asia	Pending	Newly sequence
27097_8#13_1	Thailand	Asia	Pending	Newly sequence
27097_8#14_1	Thailand	Asia	Pending	Newly sequence
27097_8#15_1	Thailand	Asia	Pending	Newly sequence
27097_8#16_1	Thailand	Asia	Pending	Newly sequence
27097_8#17_1	Thailand	Asia	Pending	Newly sequence
34956_7#141_1	Thailand	Asia	Pending	Newly sequence
34956_7#143_1	Thailand	Asia	Pending	Newly sequence
34956_7#145_1	Thailand	Asia	Pending	Newly sequence
34956_7#147_1	Thailand	Asia	Pending	Newly sequence
34956_7#149_1	Thailand	Asia	Pending	Newly sequence
34956_7#152_1	Thailand	Asia	Pending	Newly sequence
34956_7#154_1	Thailand	Asia	Pending	Newly sequence
34956_7#156_1	Thailand	Asia	Pending	Newly sequence
34956_7#158_1	Thailand	Asia	Pending	Newly sequence
34956_7#160_1	Thailand	Asia	Pending	Newly sequence
34956_7#162_1	Thailand	Asia	Pending	Newly sequence
34956_7#164_1	Thailand	Asia	Pending	Newly sequence
27097_8#18_1	Thailand	Asia	Pending	Newly sequence
34956_7#166_1	Thailand	Asia	Pending	Newly sequence
34956_7#168_1	Thailand	Asia	Pending	Newly sequence
34956_7#172_1	Thailand	Asia	Pending	Newly sequence
27097_8#19_1	Thailand	Asia	Pending	Newly sequence
27097_8#20_1	Thailand	Asia	Pending	Newly sequence
27097_8#21_1	Thailand	Asia	Pending	Newly sequence
27097_8#22_1	Thailand	Asia	Pending	Newly sequence
27097_8#23_1	Thailand	Asia	Pending	Newly sequence
27097_8#24_1	Thailand	Asia	Pending	Newly sequence
27097_8#25_1	Thailand	Asia	Pending	Newly sequence
34956_7#174_1	Thailand	Asia	Pending	Newly sequence
27097_8#27_1	Thailand	Asia	Pending	Newly sequence
27097_8#28_1	Thailand	Asia	Pending	Newly sequence
27097_8#29_1	Thailand	Asia	Pending	Newly sequence
34956_7#176_1	Thailand	Asia	Pending	Newly sequence
27097_8#30_1	Thailand	Asia	Pending	Newly sequence
34956_7#178_1	Thailand	Asia	Pending	Newly sequence
34956_7#179_1	Thailand	Asia	Pending	Newly sequence
27035_8#15_1	Thailand	Asia	Pending	Newly sequence
27097_8#31_1	Thailand	Asia	Pending	Newly sequence
34956_7#181_1	Thailand	Asia	Pending	Newly sequence
34956_7#183_1	Thailand	Asia	Pending	Newly sequence
34956_7#185_1	Thailand	Asia	Pending	Newly sequence
34956_7#187_1	Thailand	Asia	Pending	Newly sequence
34956_7#189_1	Thailand	Asia	Pending	Newly sequence
34956_7#192_1	Thailand	Asia	Pending	Newly sequence
34926_8#1_1	Thailand	Asia	Pending	Newly sequence
27097_8#32_1	Thailand	Asia	Pending	Newly sequence
34926_8#3_1	Thailand	Asia	Pending	Newly sequence
34926_8#5_1	Thailand	Asia	Pending	Newly sequence
34956_7#7_1	Thailand	Asia	Pending	Newly sequence
27097_8#33_1	Thailand	Asia	Pending	Newly sequence
27097_8#34_1	Thailand	Asia	Pending	Newly sequence
34926_8#7_1	Thailand	Asia	Pending	Newly sequence
34926_8#9_1	Thailand	Asia	Pending	Newly sequence
27097_8#35_1	Thailand	Asia	Pending	Newly sequence
27097_8#36_1	Thailand	Asia	Pending	Newly sequence
27097_8#37_1	Thailand	Asia	Pending	Newly sequence
27097_8#38_1	Thailand	Asia	Pending	Newly sequence
27097_8#39_1	Thailand	Asia	Pending	Newly sequence
27035_8#16_1	Thailand	Asia	Pending	Newly sequence
27097_8#40_1	Thailand	Asia	Pending	Newly sequence
27097_8#41_1	Thailand	Asia	Pending	Newly sequence
27035_8#17_1	Thailand	Asia	Pending	Newly sequence
27097_8#42_1	Thailand	Asia	Pending	Newly sequence
27097_8#43_1	Thailand	Asia	Pending	Newly sequence
27035_8#18_1	Thailand	Asia	Pending	Newly sequence
27097_8#44_1	Thailand	Asia	Pending	Newly sequence
27035_8#19_1	Thailand	Asia	Pending	Newly sequence
27097_8#45_1	Thailand	Asia	Pending	Newly sequence
27097_8#46_1	Thailand	Asia	Pending	Newly sequence
27097_8#47_1	Thailand	Asia	Pending	Newly sequence
27097_8#48_1	Thailand	Asia	Pending	Newly sequence
34956_7#9_1	Thailand	Asia	Pending	Newly sequence
27097_8#49_1	Thailand	Asia	Pending	Newly sequence
27097_8#50_1	Thailand	Asia	Pending	Newly sequence
27097_8#51_1	Thailand	Asia	Pending	Newly sequence
27097_8#52_1	Thailand	Asia	Pending	Newly sequence
27035_8#20_1	Thailand	Asia	Pending	Newly sequence
27097_8#53_1	Thailand	Asia	Pending	Newly sequence
27097_8#54_1	Thailand	Asia	Pending	Newly sequence
27097_8#55_1	Thailand	Asia	Pending	Newly sequence
27035_8#21_1	Thailand	Asia	Pending	Newly sequence
27097_8#56_1	Thailand	Asia	Pending	Newly sequence
27097_8#57_1	Thailand	Asia	Pending	Newly sequence
27097_8#58_1	Thailand	Asia	Pending	Newly sequence
27097_8#59_1	Thailand	Asia	Pending	Newly sequence
27097_8#60_1	Thailand	Asia	Pending	Newly sequence
27097_8#62_1	Thailand	Asia	Pending	Newly sequence
27097_8#63_1	Thailand	Asia	Pending	Newly sequence
27097_8#64_1	Thailand	Asia	Pending	Newly sequence
27097_8#65_1	Thailand	Asia	Pending	Newly sequence
34956_7#11_1	Thailand	Asia	Pending	Newly sequence
34956_7#14_1	Thailand	Asia	Pending	Newly sequence
27097_8#66_1	Thailand	Asia	Pending	Newly sequence
27097_8#67_1	Thailand	Asia	Pending	Newly sequence
27097_8#68_1	Thailand	Asia	Pending	Newly sequence
34956_7#16_1	Thailand	Asia	Pending	Newly sequence
34926_8#11_1	Thailand	Asia	Pending	Newly sequence
34926_8#14_1	Thailand	Asia	Pending	Newly sequence
27097_8#69_1	Thailand	Asia	Pending	Newly sequence
27097_8#70_1	Thailand	Asia	Pending	Newly sequence
27097_8#71_1	Thailand	Asia	Pending	Newly sequence
27097_8#72_1	Thailand	Asia	Pending	Newly sequence
27097_8#73_1	Thailand	Asia	Pending	Newly sequence
27097_8#74_1	Thailand	Asia	Pending	Newly sequence
27035_8#22_1	Thailand	Asia	Pending	Newly sequence
27097_8#75_1	Thailand	Asia	Pending	Newly sequence
27097_8#76_1	Thailand	Asia	Pending	Newly sequence
27097_8#77_1	Thailand	Asia	Pending	Newly sequence
27097_8#78_1	Thailand	Asia	Pending	Newly sequence
27097_8#79_1	Thailand	Asia	Pending	Newly sequence
27097_8#80_1	Thailand	Asia	Pending	Newly sequence
27097_8#81_1	Thailand	Asia	Pending	Newly sequence
27097_8#82_1	Thailand	Asia	Pending	Newly sequence
27097_8#83_1	Thailand	Asia	Pending	Newly sequence
34957_1#106_1	Thailand	Asia	Pending	Newly sequence
27097_8#85_1	Thailand	Asia	Pending	Newly sequence
34926_8#16_1	Thailand	Asia	Pending	Newly sequence
27097_8#86_1	Thailand	Asia	Pending	Newly sequence
34926_8#18_1	Thailand	Asia	Pending	Newly sequence
27097_8#88_1	Thailand	Asia	Pending	Newly sequence
27097_8#89_1	Thailand	Asia	Pending	Newly sequence
27097_8#90_1	Thailand	Asia	Pending	Newly sequence
27097_8#91_1	Thailand	Asia	Pending	Newly sequence
27097_8#92_1	Thailand	Asia	Pending	Newly sequence
27097_8#93_1	Thailand	Asia	Pending	Newly sequence
27097_8#94_1	Thailand	Asia	Pending	Newly sequence
27097_8#95_1	Thailand	Asia	Pending	Newly sequence
27035_8#23_1	Thailand	Asia	Pending	Newly sequence
27097_8#96_1	Thailand	Asia	Pending	Newly sequence
27097_8#98_1	Thailand	Asia	Pending	Newly sequence
27097_8#99_1	Thailand	Asia	Pending	Newly sequence
27097_8#100_1	Thailand	Asia	Pending	Newly sequence
27097_8#101_1	Thailand	Asia	Pending	Newly sequence
27097_8#102_1	Thailand	Asia	Pending	Newly sequence
27097_8#103_1	Thailand	Asia	Pending	Newly sequence
27097_8#104_1	Thailand	Asia	Pending	Newly sequence
27097_8#105_1	Thailand	Asia	Pending	Newly sequence
27097_8#107_1	Thailand	Asia	Pending	Newly sequence
27035_8#24_1	Thailand	Asia	Pending	Newly sequence
27097_8#108_1	Thailand	Asia	Pending	Newly sequence
34926_8#20_1	Thailand	Asia	Pending	Newly sequence
34956_7#18_1	Thailand	Asia	Pending	Newly sequence
27097_8#109_1	Thailand	Asia	Pending	Newly sequence
27097_8#110_1	Thailand	Asia	Pending	Newly sequence
27097_8#111_1	Thailand	Asia	Pending	Newly sequence
27097_8#113_1	Thailand	Asia	Pending	Newly sequence
27097_8#114_1	Thailand	Asia	Pending	Newly sequence
34926_8#22_1	Thailand	Asia	Pending	Newly sequence
34926_8#24_1	Thailand	Asia	Pending	Newly sequence
34926_8#26_1	Thailand	Asia	Pending	Newly sequence
34926_8#28_1	Thailand	Asia	Pending	Newly sequence
34926_8#30_1	Thailand	Asia	Pending	Newly sequence
34926_8#32_1	Thailand	Asia	Pending	Newly sequence
34926_8#34_1	Thailand	Asia	Pending	Newly sequence
34926_8#36_1	Thailand	Asia	Pending	Newly sequence
34926_8#38_1	Thailand	Asia	Pending	Newly sequence
34926_8#40_1	Thailand	Asia	Pending	Newly sequence
34926_8#41_1	Thailand	Asia	Pending	Newly sequence
34926_8#43_1	Thailand	Asia	Pending	Newly sequence
34926_8#45_1	Thailand	Asia	Pending	Newly sequence
34926_8#47_1	Thailand	Asia	Pending	Newly sequence
34926_8#49_1	Thailand	Asia	Pending	Newly sequence
34926_8#51_1	Thailand	Asia	Pending	Newly sequence
34926_8#53_1	Thailand	Asia	Pending	Newly sequence
34926_8#56_1	Thailand	Asia	Pending	Newly sequence
34926_8#58_1	Thailand	Asia	Pending	Newly sequence
34926_8#60_1	Thailand	Asia	Pending	Newly sequence
34926_8#62_1	Thailand	Asia	Pending	Newly sequence
34926_8#64_1	Thailand	Asia	Pending	Newly sequence
34926_8#68_1	Thailand	Asia	Pending	Newly sequence
34926_8#70_1	Thailand	Asia	Pending	Newly sequence
34926_8#72_1	Thailand	Asia	Pending	Newly sequence
34926_8#74_1	Thailand	Asia	Pending	Newly sequence
34926_8#76_1	Thailand	Asia	Pending	Newly sequence
34926_8#78_1	Thailand	Asia	Pending	Newly sequence
34926_8#80_1	Thailand	Asia	Pending	Newly sequence
27097_8#115_1	Thailand	Asia	Pending	Newly sequence
34956_7#20_1	Thailand	Asia	Pending	Newly sequence
34926_8#83_1	Thailand	Asia	Pending	Newly sequence
27097_8#116_1	Thailand	Asia	Pending	Newly sequence
27097_8#117_1	Thailand	Asia	Pending	Newly sequence
27097_8#118_1	Thailand	Asia	Pending	Newly sequence
34956_7#22_1	Thailand	Asia	Pending	Newly sequence
27097_8#119_1	Thailand	Asia	Pending	Newly sequence
27097_8#120_1	Thailand	Asia	Pending	Newly sequence
34926_8#85_1	Thailand	Asia	Pending	Newly sequence
27097_8#121_1	Thailand	Asia	Pending	Newly sequence
27097_8#122_1	Thailand	Asia	Pending	Newly sequence
27097_8#123_1	Thailand	Asia	Pending	Newly sequence
34926_8#87_1	Thailand	Asia	Pending	Newly sequence
27097_8#124_1	Thailand	Asia	Pending	Newly sequence
27097_8#125_1	Thailand	Asia	Pending	Newly sequence
27097_8#126_1	Thailand	Asia	Pending	Newly sequence
27097_8#127_1	Thailand	Asia	Pending	Newly sequence
27097_8#128_1	Thailand	Asia	Pending	Newly sequence
34926_8#89_1	Thailand	Asia	Pending	Newly sequence
27097_8#129_1	Thailand	Asia	Pending	Newly sequence
27097_8#130_1	Thailand	Asia	Pending	Newly sequence
27097_8#131_1	Thailand	Asia	Pending	Newly sequence
27097_8#132_1	Thailand	Asia	Pending	Newly sequence
27097_8#133_1	Thailand	Asia	Pending	Newly sequence
34926_8#91_1	Thailand	Asia	Pending	Newly sequence
27097_8#134_1	Thailand	Asia	Pending	Newly sequence
27097_8#135_1	Thailand	Asia	Pending	Newly sequence
34926_8#93_1	Thailand	Asia	Pending	Newly sequence
27097_8#136_1	Thailand	Asia	Pending	Newly sequence
34926_8#95_1	Thailand	Asia	Pending	Newly sequence
27097_8#137_1	Thailand	Asia	Pending	Newly sequence
27097_8#138_1	Thailand	Asia	Pending	Newly sequence
27097_8#139_1	Thailand	Asia	Pending	Newly sequence
27097_8#140_1	Thailand	Asia	Pending	Newly sequence
27097_8#141_1	Thailand	Asia	Pending	Newly sequence
27097_8#142_1	Thailand	Asia	Pending	Newly sequence
34926_8#98_1	Thailand	Asia	Pending	Newly sequence
27097_8#143_1	Thailand	Asia	Pending	Newly sequence
27097_8#144_1	Thailand	Asia	Pending	Newly sequence
27097_8#145_1	Thailand	Asia	Pending	Newly sequence
27097_8#146_1	Thailand	Asia	Pending	Newly sequence
27097_8#147_1	Thailand	Asia	Pending	Newly sequence
27097_8#148_1	Thailand	Asia	Pending	Newly sequence
27097_8#149_1	Thailand	Asia	Pending	Newly sequence
34926_8#100_1	Thailand	Asia	Pending	Newly sequence
34926_8#102_1	Thailand	Asia	Pending	Newly sequence
27097_8#150_1	Thailand	Asia	Pending	Newly sequence
27097_8#151_1	Thailand	Asia	Pending	Newly sequence
27097_8#152_1	Thailand	Asia	Pending	Newly sequence
27097_8#153_1	Thailand	Asia	Pending	Newly sequence
27097_8#155_1	Thailand	Asia	Pending	Newly sequence
27097_8#156_1	Thailand	Asia	Pending	Newly sequence
27097_8#157_1	Thailand	Asia	Pending	Newly sequence
27097_8#158_1	Thailand	Asia	Pending	Newly sequence
27097_8#159_1	Thailand	Asia	Pending	Newly sequence
27097_8#161_1	Thailand	Asia	Pending	Newly sequence
34956_7#26_1	Thailand	Asia	Pending	Newly sequence
27097_8#162_1	Thailand	Asia	Pending	Newly sequence
27097_8#163_1	Thailand	Asia	Pending	Newly sequence
34956_7#27_1	Thailand	Asia	Pending	Newly sequence
27097_8#164_1	Thailand	Asia	Pending	Newly sequence
34926_8#104_1	Thailand	Asia	Pending	Newly sequence
34926_8#106_1	Thailand	Asia	Pending	Newly sequence
34956_7#29_1	Thailand	Asia	Pending	Newly sequence
27097_8#165_1	Thailand	Asia	Pending	Newly sequence
27097_8#166_1	Thailand	Asia	Pending	Newly sequence
27097_8#167_1	Thailand	Asia	Pending	Newly sequence
27097_8#168_1	Thailand	Asia	Pending	Newly sequence
27097_8#169_1	Thailand	Asia	Pending	Newly sequence
27097_8#170_1	Thailand	Asia	Pending	Newly sequence
27097_8#171_1	Thailand	Asia	Pending	Newly sequence
34926_8#110_1	Thailand	Asia	Pending	Newly sequence
34926_8#112_1	Thailand	Asia	Pending	Newly sequence
27097_8#173_1	Thailand	Asia	Pending	Newly sequence
27097_8#174_1	Thailand	Asia	Pending	Newly sequence
34956_7#31_1	Thailand	Asia	Pending	Newly sequence
34926_8#114_1	Thailand	Asia	Pending	Newly sequence
27097_8#175_1	Thailand	Asia	Pending	Newly sequence
27097_8#176_1	Thailand	Asia	Pending	Newly sequence
27097_8#177_1	Thailand	Asia	Pending	Newly sequence
27097_8#178_1	Thailand	Asia	Pending	Newly sequence
34926_8#116_1	Thailand	Asia	Pending	Newly sequence
27097_8#179_1	Thailand	Asia	Pending	Newly sequence
34926_8#118_1	Thailand	Asia	Pending	Newly sequence
27035_8#26_1	Thailand	Asia	Pending	Newly sequence
27097_8#180_1	Thailand	Asia	Pending	Newly sequence
27097_8#181_1	Thailand	Asia	Pending	Newly sequence
27097_8#182_1	Thailand	Asia	Pending	Newly sequence
27097_8#183_1	Thailand	Asia	Pending	Newly sequence
27097_8#184_1	Thailand	Asia	Pending	Newly sequence
27097_8#185_1	Thailand	Asia	Pending	Newly sequence
27097_8#186_1	Thailand	Asia	Pending	Newly sequence
34926_8#120_1	Thailand	Asia	Pending	Newly sequence
34926_8#122_1	Thailand	Asia	Pending	Newly sequence
27097_8#187_1	Thailand	Asia	Pending	Newly sequence
27097_8#188_1	Thailand	Asia	Pending	Newly sequence
27097_8#189_1	Thailand	Asia	Pending	Newly sequence
27097_8#190_1	Thailand	Asia	Pending	Newly sequence
27097_8#191_1	Thailand	Asia	Pending	Newly sequence
27097_8#192_1	Thailand	Asia	Pending	Newly sequence
34926_8#123_1	Thailand	Asia	Pending	Newly sequence
34926_8#125_1	Thailand	Asia	Pending	Newly sequence
27045_7#1_1	Thailand	Asia	Pending	Newly sequence
34926_8#127_1	Thailand	Asia	Pending	Newly sequence
34926_8#129_1	Thailand	Asia	Pending	Newly sequence
34926_8#133_1	Thailand	Asia	Pending	Newly sequence
34926_8#135_1	Thailand	Asia	Pending	Newly sequence
27045_7#3_1	Thailand	Asia	Pending	Newly sequence
34926_8#140_1	Thailand	Asia	Pending	Newly sequence
34926_8#142_1	Thailand	Asia	Pending	Newly sequence
34926_8#144_1	Thailand	Asia	Pending	Newly sequence
27045_7#4_1	Thailand	Asia	Pending	Newly sequence
27045_7#5_1	Thailand	Asia	Pending	Newly sequence
34926_8#152_1	Thailand	Asia	Pending	Newly sequence
34926_8#154_1	Thailand	Asia	Pending	Newly sequence
34926_8#156_1	Thailand	Asia	Pending	Newly sequence
34926_8#158_1	Thailand	Asia	Pending	Newly sequence
27045_7#6_1	Thailand	Asia	Pending	Newly sequence
34926_8#160_1	Thailand	Asia	Pending	Newly sequence
27045_7#7_1	Thailand	Asia	Pending	Newly sequence
34926_8#162_1	Thailand	Asia	Pending	Newly sequence
27045_7#8_1	Thailand	Asia	Pending	Newly sequence
34926_8#164_1	Thailand	Asia	Pending	Newly sequence
34926_8#165_1	Thailand	Asia	Pending	Newly sequence
34926_8#167_1	Thailand	Asia	Pending	Newly sequence
34926_8#171_1	Thailand	Asia	Pending	Newly sequence
34926_8#173_1	Thailand	Asia	Pending	Newly sequence
34926_8#175_1	Thailand	Asia	Pending	Newly sequence
34926_8#177_1	Thailand	Asia	Pending	Newly sequence
34926_8#180_1	Thailand	Asia	Pending	Newly sequence
34926_8#182_1	Thailand	Asia	Pending	Newly sequence
34926_8#184_1	Thailand	Asia	Pending	Newly sequence
34926_8#186_1	Thailand	Asia	Pending	Newly sequence
34926_8#188_1	Thailand	Asia	Pending	Newly sequence
34926_8#190_1	Thailand	Asia	Pending	Newly sequence
34926_8#192_1	Thailand	Asia	Pending	Newly sequence
34926_8#2_1	Thailand	Asia	Pending	Newly sequence
34926_8#4_1	Thailand	Asia	Pending	Newly sequence
34926_8#6_1	Thailand	Asia	Pending	Newly sequence
34926_8#8_1	Thailand	Asia	Pending	Newly sequence
34926_8#10_1	Thailand	Asia	Pending	Newly sequence
34926_8#12_1	Thailand	Asia	Pending	Newly sequence
34926_8#13_1	Thailand	Asia	Pending	Newly sequence
34926_8#15_1	Thailand	Asia	Pending	Newly sequence
34926_8#17_1	Thailand	Asia	Pending	Newly sequence
34926_8#19_1	Thailand	Asia	Pending	Newly sequence
34926_8#21_1	Thailand	Asia	Pending	Newly sequence
34926_8#23_1	Thailand	Asia	Pending	Newly sequence
34926_8#25_1	Thailand	Asia	Pending	Newly sequence
34926_8#27_1	Thailand	Asia	Pending	Newly sequence
34926_8#29_1	Thailand	Asia	Pending	Newly sequence
34926_8#31_1	Thailand	Asia	Pending	Newly sequence
34926_8#35_1	Thailand	Asia	Pending	Newly sequence
34926_8#37_1	Thailand	Asia	Pending	Newly sequence
34926_8#39_1	Thailand	Asia	Pending	Newly sequence
34926_8#42_1	Thailand	Asia	Pending	Newly sequence
34926_8#44_1	Thailand	Asia	Pending	Newly sequence
34926_8#48_1	Thailand	Asia	Pending	Newly sequence
34926_8#50_1	Thailand	Asia	Pending	Newly sequence
34926_8#52_1	Thailand	Asia	Pending	Newly sequence
34926_8#55_1	Thailand	Asia	Pending	Newly sequence
34926_8#57_1	Thailand	Asia	Pending	Newly sequence
34926_8#59_1	Thailand	Asia	Pending	Newly sequence
34926_8#61_1	Thailand	Asia	Pending	Newly sequence
34926_8#63_1	Thailand	Asia	Pending	Newly sequence
34926_8#65_1	Thailand	Asia	Pending	Newly sequence
34926_8#67_1	Thailand	Asia	Pending	Newly sequence
34926_8#71_1	Thailand	Asia	Pending	Newly sequence
34926_8#73_1	Thailand	Asia	Pending	Newly sequence
34926_8#75_1	Thailand	Asia	Pending	Newly sequence
34926_8#77_1	Thailand	Asia	Pending	Newly sequence
34926_8#79_1	Thailand	Asia	Pending	Newly sequence
34926_8#81_1	Thailand	Asia	Pending	Newly sequence
34926_8#84_1	Thailand	Asia	Pending	Newly sequence
34926_8#86_1	Thailand	Asia	Pending	Newly sequence
34926_8#88_1	Thailand	Asia	Pending	Newly sequence
34926_8#90_1	Thailand	Asia	Pending	Newly sequence
34926_8#92_1	Thailand	Asia	Pending	Newly sequence
34926_8#94_1	Thailand	Asia	Pending	Newly sequence
34926_8#99_1	Thailand	Asia	Pending	Newly sequence
34926_8#101_1	Thailand	Asia	Pending	Newly sequence
34926_8#103_1	Thailand	Asia	Pending	Newly sequence
34926_8#105_1	Thailand	Asia	Pending	Newly sequence
34926_8#107_1	Thailand	Asia	Pending	Newly sequence
34926_8#109_1	Thailand	Asia	Pending	Newly sequence
34926_8#111_1	Thailand	Asia	Pending	Newly sequence
34926_8#113_1	Thailand	Asia	Pending	Newly sequence
34926_8#115_1	Thailand	Asia	Pending	Newly sequence
34926_8#117_1	Thailand	Asia	Pending	Newly sequence
34926_8#119_1	Thailand	Asia	Pending	Newly sequence
34926_8#121_1	Thailand	Asia	Pending	Newly sequence
34926_8#126_1	Thailand	Asia	Pending	Newly sequence
34926_8#128_1	Thailand	Asia	Pending	Newly sequence
34926_8#130_1	Thailand	Asia	Pending	Newly sequence
34926_8#132_1	Thailand	Asia	Pending	Newly sequence
34926_8#134_1	Thailand	Asia	Pending	Newly sequence
34926_8#136_1	Thailand	Asia	Pending	Newly sequence
34956_7#33_1	Thailand	Asia	Pending	Newly sequence
34926_8#137_1	Thailand	Asia	Pending	Newly sequence
34926_8#139_1	Thailand	Asia	Pending	Newly sequence
27045_7#9_1	Thailand	Asia	Pending	Newly sequence
27045_7#10_1	Thailand	Asia	Pending	Newly sequence
27045_7#11_1	Thailand	Asia	Pending	Newly sequence
27045_7#12_1	Thailand	Asia	Pending	Newly sequence
34926_8#141_1	Thailand	Asia	Pending	Newly sequence
27045_7#13_1	Thailand	Asia	Pending	Newly sequence
27045_7#14_1	Thailand	Asia	Pending	Newly sequence
34956_7#35_1	Thailand	Asia	Pending	Newly sequence
27045_7#15_1	Thailand	Asia	Pending	Newly sequence
27045_7#16_1	Thailand	Asia	Pending	Newly sequence
27045_7#18_1	Thailand	Asia	Pending	Newly sequence
27045_7#19_1	Thailand	Asia	Pending	Newly sequence
34926_8#143_1	Thailand	Asia	Pending	Newly sequence
34926_8#145_1	Thailand	Asia	Pending	Newly sequence
27045_7#20_1	Thailand	Asia	Pending	Newly sequence
27045_7#21_1	Thailand	Asia	Pending	Newly sequence
34956_7#37_1	Thailand	Asia	Pending	Newly sequence
27045_7#22_1	Thailand	Asia	Pending	Newly sequence
27045_7#23_1	Thailand	Asia	Pending	Newly sequence
34926_8#147_1	Thailand	Asia	Pending	Newly sequence
27045_7#24_1	Thailand	Asia	Pending	Newly sequence
34926_8#149_1	Thailand	Asia	Pending	Newly sequence
34926_8#151_1	Thailand	Asia	Pending	Newly sequence
27045_7#25_1	Thailand	Asia	Pending	Newly sequence
27045_7#26_1	Thailand	Asia	Pending	Newly sequence
34956_7#39_1	Thailand	Asia	Pending	Newly sequence
34926_8#153_1	Thailand	Asia	Pending	Newly sequence
34926_8#155_1	Thailand	Asia	Pending	Newly sequence
27045_7#27_1	Thailand	Asia	Pending	Newly sequence
27045_7#28_1	Thailand	Asia	Pending	Newly sequence
27045_7#29_1	Thailand	Asia	Pending	Newly sequence
34956_7#41_1	Thailand	Asia	Pending	Newly sequence
27045_7#30_1	Thailand	Asia	Pending	Newly sequence
27045_7#31_1	Thailand	Asia	Pending	Newly sequence
34956_7#43_1	Thailand	Asia	Pending	Newly sequence
34926_8#157_1	Thailand	Asia	Pending	Newly sequence
27045_7#32_1	Thailand	Asia	Pending	Newly sequence
27045_7#33_1	Thailand	Asia	Pending	Newly sequence
27045_7#34_1	Thailand	Asia	Pending	Newly sequence
27045_7#35_1	Thailand	Asia	Pending	Newly sequence
27045_7#36_1	Thailand	Asia	Pending	Newly sequence
34956_7#45_1	Thailand	Asia	Pending	Newly sequence
34956_7#47_1	Thailand	Asia	Pending	Newly sequence
27045_7#37_1	Thailand	Asia	Pending	Newly sequence
34926_8#159_1	Thailand	Asia	Pending	Newly sequence
27045_7#38_1	Thailand	Asia	Pending	Newly sequence
34956_7#49_1	Thailand	Asia	Pending	Newly sequence
27045_7#39_1	Thailand	Asia	Pending	Newly sequence
34926_8#161_1	Thailand	Asia	Pending	Newly sequence
27045_7#40_1	Thailand	Asia	Pending	Newly sequence
27045_7#41_1	Thailand	Asia	Pending	Newly sequence
27045_7#42_1	Thailand	Asia	Pending	Newly sequence
27045_7#43_1	Thailand	Asia	Pending	Newly sequence
27045_7#44_1	Thailand	Asia	Pending	Newly sequence
34956_7#51_1	Thailand	Asia	Pending	Newly sequence
34956_7#53_1	Thailand	Asia	Pending	Newly sequence
27045_7#45_1	Thailand	Asia	Pending	Newly sequence
27045_7#46_1	Thailand	Asia	Pending	Newly sequence
27045_7#47_1	Thailand	Asia	Pending	Newly sequence
27045_7#48_1	Thailand	Asia	Pending	Newly sequence
27045_7#49_1	Thailand	Asia	Pending	Newly sequence
27045_7#50_1	Thailand	Asia	Pending	Newly sequence
27045_7#51_1	Thailand	Asia	Pending	Newly sequence
34926_8#163_1	Thailand	Asia	Pending	Newly sequence
27045_7#52_1	Thailand	Asia	Pending	Newly sequence
27045_7#53_1	Thailand	Asia	Pending	Newly sequence
27045_7#54_1	Thailand	Asia	Pending	Newly sequence
34926_8#166_1	Thailand	Asia	Pending	Newly sequence
27045_7#55_1	Thailand	Asia	Pending	Newly sequence
27045_7#56_1	Thailand	Asia	Pending	Newly sequence
27045_7#57_1	Thailand	Asia	Pending	Newly sequence
27045_7#58_1	Thailand	Asia	Pending	Newly sequence
27045_7#59_1	Thailand	Asia	Pending	Newly sequence
27045_7#60_1	Thailand	Asia	Pending	Newly sequence
34926_8#168_1	Thailand	Asia	Pending	Newly sequence
27045_7#61_1	Thailand	Asia	Pending	Newly sequence
34926_8#170_1	Thailand	Asia	Pending	Newly sequence
34926_8#172_1	Thailand	Asia	Pending	Newly sequence
34926_8#174_1	Thailand	Asia	Pending	Newly sequence
27045_7#62_1	Thailand	Asia	Pending	Newly sequence
27045_7#63_1	Thailand	Asia	Pending	Newly sequence
27045_7#64_1	Thailand	Asia	Pending	Newly sequence
27045_7#65_1	Thailand	Asia	Pending	Newly sequence
34926_8#176_1	Thailand	Asia	Pending	Newly sequence
27045_7#66_1	Thailand	Asia	Pending	Newly sequence
27045_7#67_1	Thailand	Asia	Pending	Newly sequence
27045_7#68_1	Thailand	Asia	Pending	Newly sequence
27045_7#69_1	Thailand	Asia	Pending	Newly sequence
27045_7#70_1	Thailand	Asia	Pending	Newly sequence
27045_7#71_1	Thailand	Asia	Pending	Newly sequence
27045_7#72_1	Thailand	Asia	Pending	Newly sequence
27045_7#73_1	Thailand	Asia	Pending	Newly sequence
27045_7#74_1	Thailand	Asia	Pending	Newly sequence
27045_7#75_1	Thailand	Asia	Pending	Newly sequence
34926_8#178_1	Thailand	Asia	Pending	Newly sequence
27045_7#76_1	Thailand	Asia	Pending	Newly sequence
34926_8#179_1	Thailand	Asia	Pending	Newly sequence
27045_7#77_1	Thailand	Asia	Pending	Newly sequence
34926_8#181_1	Thailand	Asia	Pending	Newly sequence
34926_8#183_1	Thailand	Asia	Pending	Newly sequence
34926_8#185_1	Thailand	Asia	Pending	Newly sequence
34926_8#187_1	Thailand	Asia	Pending	Newly sequence
34926_8#189_1	Thailand	Asia	Pending	Newly sequence
27045_7#78_1	Thailand	Asia	Pending	Newly sequence
27045_7#79_1	Thailand	Asia	Pending	Newly sequence
34926_8#191_1	Thailand	Asia	Pending	Newly sequence
34956_7#56_1	Thailand	Asia	Pending	Newly sequence
27045_7#80_1	Thailand	Asia	Pending	Newly sequence
34873_7#2_1	Thailand	Asia	Pending	Newly sequence
34873_7#4_1	Thailand	Asia	Pending	Newly sequence
34873_7#6_1	Thailand	Asia	Pending	Newly sequence
27045_7#81_1	Thailand	Asia	Pending	Newly sequence
27045_7#82_1	Thailand	Asia	Pending	Newly sequence
27045_7#83_1	Thailand	Asia	Pending	Newly sequence
34873_7#8_1	Thailand	Asia	Pending	Newly sequence
27045_7#84_1	Thailand	Asia	Pending	Newly sequence
27045_7#85_1	Thailand	Asia	Pending	Newly sequence
34873_7#10_1	Thailand	Asia	Pending	Newly sequence
27045_7#86_1	Thailand	Asia	Pending	Newly sequence
34873_7#12_1	Thailand	Asia	Pending	Newly sequence
34873_7#13_1	Thailand	Asia	Pending	Newly sequence
34873_7#15_1	Thailand	Asia	Pending	Newly sequence
34873_7#17_1	Thailand	Asia	Pending	Newly sequence
34873_7#19_1	Thailand	Asia	Pending	Newly sequence
34873_7#21_1	Thailand	Asia	Pending	Newly sequence
34873_7#23_1	Thailand	Asia	Pending	Newly sequence
34873_7#25_1	Thailand	Asia	Pending	Newly sequence
34873_7#28_1	Thailand	Asia	Pending	Newly sequence
34873_7#30_1	Thailand	Asia	Pending	Newly sequence
34873_7#32_1	Thailand	Asia	Pending	Newly sequence
34873_7#34_1	Thailand	Asia	Pending	Newly sequence
34873_7#36_1	Thailand	Asia	Pending	Newly sequence
34873_7#38_1	Thailand	Asia	Pending	Newly sequence
34873_7#40_1	Thailand	Asia	Pending	Newly sequence
34873_7#42_1	Thailand	Asia	Pending	Newly sequence
34873_7#44_1	Thailand	Asia	Pending	Newly sequence
34873_7#46_1	Thailand	Asia	Pending	Newly sequence
34873_7#48_1	Thailand	Asia	Pending	Newly sequence
34873_7#50_1	Thailand	Asia	Pending	Newly sequence
34873_7#52_1	Thailand	Asia	Pending	Newly sequence
34873_7#54_1	Thailand	Asia	Pending	Newly sequence
34956_7#58_1	Thailand	Asia	Pending	Newly sequence
34873_7#57_1	Thailand	Asia	Pending	Newly sequence
34873_7#59_1	Thailand	Asia	Pending	Newly sequence
34873_7#61_1	Thailand	Asia	Pending	Newly sequence
34873_7#63_1	Thailand	Asia	Pending	Newly sequence
34873_7#65_1	Thailand	Asia	Pending	Newly sequence
34873_7#67_1	Thailand	Asia	Pending	Newly sequence
34873_7#70_1	Thailand	Asia	Pending	Newly sequence
34956_7#60_1	Thailand	Asia	Pending	Newly sequence
34873_7#72_1	Thailand	Asia	Pending	Newly sequence
34873_7#74_1	Thailand	Asia	Pending	Newly sequence
34873_7#76_1	Thailand	Asia	Pending	Newly sequence
34873_7#78_1	Thailand	Asia	Pending	Newly sequence
34873_7#80_1	Thailand	Asia	Pending	Newly sequence
34873_7#82_1	Thailand	Asia	Pending	Newly sequence
34873_7#84_1	Thailand	Asia	Pending	Newly sequence
34873_7#86_1	Thailand	Asia	Pending	Newly sequence
34956_7#62_1	Thailand	Asia	Pending	Newly sequence
34873_7#88_1	Thailand	Asia	Pending	Newly sequence
34873_7#90_1	Thailand	Asia	Pending	Newly sequence
34873_7#92_1	Thailand	Asia	Pending	Newly sequence
34873_7#94_1	Thailand	Asia	Pending	Newly sequence
34873_7#95_1	Thailand	Asia	Pending	Newly sequence
34873_7#97_1	Thailand	Asia	Pending	Newly sequence
34873_7#99_1	Thailand	Asia	Pending	Newly sequence
34873_7#101_1	Thailand	Asia	Pending	Newly sequence
34873_7#103_1	Thailand	Asia	Pending	Newly sequence
34873_7#105_1	Thailand	Asia	Pending	Newly sequence
34873_7#107_1	Thailand	Asia	Pending	Newly sequence
34873_7#110_1	Thailand	Asia	Pending	Newly sequence
34873_7#112_1	Thailand	Asia	Pending	Newly sequence
34873_7#114_1	Thailand	Asia	Pending	Newly sequence
34873_7#116_1	Thailand	Asia	Pending	Newly sequence
34873_7#118_1	Thailand	Asia	Pending	Newly sequence
34873_7#120_1	Thailand	Asia	Pending	Newly sequence
34873_7#122_1	Thailand	Asia	Pending	Newly sequence
34873_7#124_1	Thailand	Asia	Pending	Newly sequence
34873_7#126_1	Thailand	Asia	Pending	Newly sequence
34873_7#128_1	Thailand	Asia	Pending	Newly sequence
34873_7#130_1	Thailand	Asia	Pending	Newly sequence
34873_7#132_1	Thailand	Asia	Pending	Newly sequence
34873_7#134_1	Thailand	Asia	Pending	Newly sequence
34873_7#136_1	Thailand	Asia	Pending	Newly sequence
34873_7#137_1	Thailand	Asia	Pending	Newly sequence
34873_7#139_1	Thailand	Asia	Pending	Newly sequence
34873_7#141_1	Thailand	Asia	Pending	Newly sequence
34873_7#143_1	Thailand	Asia	Pending	Newly sequence
34873_7#145_1	Thailand	Asia	Pending	Newly sequence
34873_7#147_1	Thailand	Asia	Pending	Newly sequence
34873_7#149_1	Thailand	Asia	Pending	Newly sequence
34873_7#152_1	Thailand	Asia	Pending	Newly sequence
34873_7#154_1	Thailand	Asia	Pending	Newly sequence
27045_7#87_1	Thailand	Asia	Pending	Newly sequence
27045_7#88_1	Thailand	Asia	Pending	Newly sequence
27045_7#89_1	Thailand	Asia	Pending	Newly sequence
27045_7#90_1	Thailand	Asia	Pending	Newly sequence
27045_7#91_1	Thailand	Asia	Pending	Newly sequence
27045_7#92_1	Thailand	Asia	Pending	Newly sequence
34873_7#156_1	Thailand	Asia	Pending	Newly sequence
34873_7#158_1	Thailand	Asia	Pending	Newly sequence
27045_7#93_1	Thailand	Asia	Pending	Newly sequence
27045_7#94_1	Thailand	Asia	Pending	Newly sequence
27045_7#95_1	Thailand	Asia	Pending	Newly sequence
27045_7#96_1	Thailand	Asia	Pending	Newly sequence
27045_7#97_1	Thailand	Asia	Pending	Newly sequence
27045_7#98_1	Thailand	Asia	Pending	Newly sequence
27045_7#99_1	Thailand	Asia	Pending	Newly sequence
27045_7#100_1	Thailand	Asia	Pending	Newly sequence
27045_7#101_1	Thailand	Asia	Pending	Newly sequence
27045_7#102_1	Thailand	Asia	Pending	Newly sequence
27045_7#103_1	Thailand	Asia	Pending	Newly sequence
27045_7#104_1	Thailand	Asia	Pending	Newly sequence
27045_7#105_1	Thailand	Asia	Pending	Newly sequence
27045_7#106_1	Thailand	Asia	Pending	Newly sequence
27045_7#108_1	Thailand	Asia	Pending	Newly sequence
27045_7#109_1	Thailand	Asia	Pending	Newly sequence
27045_7#110_1	Thailand	Asia	Pending	Newly sequence
27045_7#111_1	Thailand	Asia	Pending	Newly sequence
27045_7#112_1	Thailand	Asia	Pending	Newly sequence
27045_7#113_1	Thailand	Asia	Pending	Newly sequence
34956_7#64_1	Thailand	Asia	Pending	Newly sequence
27045_7#114_1	Thailand	Asia	Pending	Newly sequence
27045_7#115_1	Thailand	Asia	Pending	Newly sequence
34956_7#66_1	Thailand	Asia	Pending	Newly sequence
34873_7#160_1	Thailand	Asia	Pending	Newly sequence
27045_7#116_1	Thailand	Asia	Pending	Newly sequence
27045_7#117_1	Thailand	Asia	Pending	Newly sequence
27045_7#118_1	Thailand	Asia	Pending	Newly sequence
34873_7#162_1	Thailand	Asia	Pending	Newly sequence
27045_7#119_1	Thailand	Asia	Pending	Newly sequence
27045_7#120_1	Thailand	Asia	Pending	Newly sequence
27045_7#121_1	Thailand	Asia	Pending	Newly sequence
27045_7#122_1	Thailand	Asia	Pending	Newly sequence
27045_7#123_1	Thailand	Asia	Pending	Newly sequence
27045_7#124_1	Thailand	Asia	Pending	Newly sequence
27045_7#125_1	Thailand	Asia	Pending	Newly sequence
27045_7#126_1	Thailand	Asia	Pending	Newly sequence
27045_7#127_1	Thailand	Asia	Pending	Newly sequence
27045_7#128_1	Thailand	Asia	Pending	Newly sequence
27045_7#129_1	Thailand	Asia	Pending	Newly sequence
27045_7#130_1	Thailand	Asia	Pending	Newly sequence
27045_7#131_1	Thailand	Asia	Pending	Newly sequence
27045_7#132_1	Thailand	Asia	Pending	Newly sequence
27045_7#133_1	Thailand	Asia	Pending	Newly sequence
27045_7#134_1	Thailand	Asia	Pending	Newly sequence
27045_7#135_1	Thailand	Asia	Pending	Newly sequence
27045_7#136_1	Thailand	Asia	Pending	Newly sequence
27045_7#137_1	Thailand	Asia	Pending	Newly sequence
27045_7#138_1	Thailand	Asia	Pending	Newly sequence
27045_7#139_1	Thailand	Asia	Pending	Newly sequence
27045_7#140_1	Thailand	Asia	Pending	Newly sequence
27045_7#141_1	Thailand	Asia	Pending	Newly sequence
27045_7#142_1	Thailand	Asia	Pending	Newly sequence
27045_7#143_1	Thailand	Asia	Pending	Newly sequence
27045_7#144_1	Thailand	Asia	Pending	Newly sequence
27045_7#145_1	Thailand	Asia	Pending	Newly sequence
27045_7#146_1	Thailand	Asia	Pending	Newly sequence
27045_7#147_1	Thailand	Asia	Pending	Newly sequence
27045_7#148_1	Thailand	Asia	Pending	Newly sequence
27045_7#149_1	Thailand	Asia	Pending	Newly sequence
27045_7#150_1	Thailand	Asia	Pending	Newly sequence
27045_7#151_1	Thailand	Asia	Pending	Newly sequence
27045_7#152_1	Thailand	Asia	Pending	Newly sequence
27045_7#153_1	Thailand	Asia	Pending	Newly sequence
27045_7#154_1	Thailand	Asia	Pending	Newly sequence
27045_7#155_1	Thailand	Asia	Pending	Newly sequence
27045_7#156_1	Thailand	Asia	Pending	Newly sequence
27045_7#157_1	Thailand	Asia	Pending	Newly sequence
27045_7#158_1	Thailand	Asia	Pending	Newly sequence
27045_7#159_1	Thailand	Asia	Pending	Newly sequence
27045_7#160_1	Thailand	Asia	Pending	Newly sequence
27045_7#161_1	Thailand	Asia	Pending	Newly sequence
27045_7#162_1	Thailand	Asia	Pending	Newly sequence
27045_7#163_1	Thailand	Asia	Pending	Newly sequence
27045_7#164_1	Thailand	Asia	Pending	Newly sequence
27045_7#165_1	Thailand	Asia	Pending	Newly sequence
27045_7#166_1	Thailand	Asia	Pending	Newly sequence
27045_7#167_1	Thailand	Asia	Pending	Newly sequence
27045_7#168_1	Thailand	Asia	Pending	Newly sequence
27045_7#169_1	Thailand	Asia	Pending	Newly sequence
27045_7#170_1	Thailand	Asia	Pending	Newly sequence
27045_7#171_1	Thailand	Asia	Pending	Newly sequence
27045_7#172_1	Thailand	Asia	Pending	Newly sequence
27045_7#173_1	Thailand	Asia	Pending	Newly sequence
27045_7#174_1	Thailand	Asia	Pending	Newly sequence
27045_7#175_1	Thailand	Asia	Pending	Newly sequence
27045_7#176_1	Thailand	Asia	Pending	Newly sequence
27045_7#177_1	Thailand	Asia	Pending	Newly sequence
34873_7#164_1	Thailand	Asia	Pending	Newly sequence
34873_7#166_1	Thailand	Asia	Pending	Newly sequence
34873_7#170_1	Thailand	Asia	Pending	Newly sequence
34873_7#172_1	Thailand	Asia	Pending	Newly sequence
34873_7#174_1	Thailand	Asia	Pending	Newly sequence
34873_7#178_1	Thailand	Asia	Pending	Newly sequence
34873_7#179_1	Thailand	Asia	Pending	Newly sequence
34873_7#181_1	Thailand	Asia	Pending	Newly sequence
34873_7#183_1	Thailand	Asia	Pending	Newly sequence
34873_7#185_1	Thailand	Asia	Pending	Newly sequence
34873_7#187_1	Thailand	Asia	Pending	Newly sequence
34873_7#189_1	Thailand	Asia	Pending	Newly sequence
34873_7#192_1	Thailand	Asia	Pending	Newly sequence
34873_7#1_1	Thailand	Asia	Pending	Newly sequence
34873_7#3_1	Thailand	Asia	Pending	Newly sequence
34873_7#5_1	Thailand	Asia	Pending	Newly sequence
34873_7#7_1	Thailand	Asia	Pending	Newly sequence
34873_7#9_1	Thailand	Asia	Pending	Newly sequence
34873_7#11_1	Thailand	Asia	Pending	Newly sequence
34873_7#14_1	Thailand	Asia	Pending	Newly sequence
34873_7#16_1	Thailand	Asia	Pending	Newly sequence
34873_7#18_1	Thailand	Asia	Pending	Newly sequence
34873_7#20_1	Thailand	Asia	Pending	Newly sequence
34873_7#22_1	Thailand	Asia	Pending	Newly sequence
34873_7#24_1	Thailand	Asia	Pending	Newly sequence
34873_7#26_1	Thailand	Asia	Pending	Newly sequence
27045_7#178_1	Thailand	Asia	Pending	Newly sequence
27045_7#179_1	Thailand	Asia	Pending	Newly sequence
27045_7#180_1	Thailand	Asia	Pending	Newly sequence
27045_7#181_1	Thailand	Asia	Pending	Newly sequence
27045_7#182_1	Thailand	Asia	Pending	Newly sequence
27045_7#183_1	Thailand	Asia	Pending	Newly sequence
27045_7#184_1	Thailand	Asia	Pending	Newly sequence
27045_7#185_1	Thailand	Asia	Pending	Newly sequence
27045_7#186_1	Thailand	Asia	Pending	Newly sequence
27045_7#187_1	Thailand	Asia	Pending	Newly sequence
34873_7#27_1	Thailand	Asia	Pending	Newly sequence
27045_7#188_1	Thailand	Asia	Pending	Newly sequence
27045_7#189_1	Thailand	Asia	Pending	Newly sequence
27045_7#190_1	Thailand	Asia	Pending	Newly sequence
34873_7#29_1	Thailand	Asia	Pending	Newly sequence
27045_7#191_1	Thailand	Asia	Pending	Newly sequence
34873_7#31_1	Thailand	Asia	Pending	Newly sequence
27045_7#192_1	Thailand	Asia	Pending	Newly sequence
27045_8#1_1	Thailand	Asia	Pending	Newly sequence
27045_8#2_1	Thailand	Asia	Pending	Newly sequence
27045_8#3_1	Thailand	Asia	Pending	Newly sequence
27045_8#4_1	Thailand	Asia	Pending	Newly sequence
27045_8#5_1	Thailand	Asia	Pending	Newly sequence
27045_8#6_1	Thailand	Asia	Pending	Newly sequence
27045_8#8_1	Thailand	Asia	Pending	Newly sequence
27045_8#9_1	Thailand	Asia	Pending	Newly sequence
27045_8#10_1	Thailand	Asia	Pending	Newly sequence
27045_8#11_1	Thailand	Asia	Pending	Newly sequence
27045_8#12_1	Thailand	Asia	Pending	Newly sequence
27045_8#13_1	Thailand	Asia	Pending	Newly sequence
27045_8#14_1	Thailand	Asia	Pending	Newly sequence
27045_8#15_1	Thailand	Asia	Pending	Newly sequence
27045_8#16_1	Thailand	Asia	Pending	Newly sequence
27045_8#17_1	Thailand	Asia	Pending	Newly sequence
27045_8#18_1	Thailand	Asia	Pending	Newly sequence
27045_8#19_1	Thailand	Asia	Pending	Newly sequence
27045_8#20_1	Thailand	Asia	Pending	Newly sequence
27045_8#21_1	Thailand	Asia	Pending	Newly sequence
27045_8#22_1	Thailand	Asia	Pending	Newly sequence
27045_8#23_1	Thailand	Asia	Pending	Newly sequence
27045_8#24_1	Thailand	Asia	Pending	Newly sequence
27045_8#25_1	Thailand	Asia	Pending	Newly sequence
27045_8#26_1	Thailand	Asia	Pending	Newly sequence
27045_8#27_1	Thailand	Asia	Pending	Newly sequence
27045_8#28_1	Thailand	Asia	Pending	Newly sequence
27045_8#29_1	Thailand	Asia	Pending	Newly sequence
27045_8#30_1	Thailand	Asia	Pending	Newly sequence
34873_7#33_1	Thailand	Asia	Pending	Newly sequence
27045_8#31_1	Thailand	Asia	Pending	Newly sequence
34873_7#35_1	Thailand	Asia	Pending	Newly sequence
27045_8#32_1	Thailand	Asia	Pending	Newly sequence
27045_8#33_1	Thailand	Asia	Pending	Newly sequence
27045_8#34_1	Thailand	Asia	Pending	Newly sequence
27045_8#35_1	Thailand	Asia	Pending	Newly sequence
27045_8#36_1	Thailand	Asia	Pending	Newly sequence
27045_8#37_1	Thailand	Asia	Pending	Newly sequence
27045_8#38_1	Thailand	Asia	Pending	Newly sequence
27045_8#39_1	Thailand	Asia	Pending	Newly sequence
27045_8#40_1	Thailand	Asia	Pending	Newly sequence
27045_8#41_1	Thailand	Asia	Pending	Newly sequence
27045_8#42_1	Thailand	Asia	Pending	Newly sequence
27045_8#43_1	Thailand	Asia	Pending	Newly sequence
27045_8#44_1	Thailand	Asia	Pending	Newly sequence
34873_7#37_1	Thailand	Asia	Pending	Newly sequence
27045_8#45_1	Thailand	Asia	Pending	Newly sequence
27045_8#46_1	Thailand	Asia	Pending	Newly sequence
27045_8#47_1	Thailand	Asia	Pending	Newly sequence
27045_8#48_1	Thailand	Asia	Pending	Newly sequence
27045_8#49_1	Thailand	Asia	Pending	Newly sequence
27045_8#50_1	Thailand	Asia	Pending	Newly sequence
27045_8#51_1	Thailand	Asia	Pending	Newly sequence
27045_8#52_1	Thailand	Asia	Pending	Newly sequence
27045_8#53_1	Thailand	Asia	Pending	Newly sequence
34873_7#39_1	Thailand	Asia	Pending	Newly sequence
27045_8#54_1	Thailand	Asia	Pending	Newly sequence
34873_7#41_1	Thailand	Asia	Pending	Newly sequence
27045_8#55_1	Thailand	Asia	Pending	Newly sequence
27045_8#56_1	Thailand	Asia	Pending	Newly sequence
27045_8#57_1	Thailand	Asia	Pending	Newly sequence
27045_8#58_1	Thailand	Asia	Pending	Newly sequence
27045_8#59_1	Thailand	Asia	Pending	Newly sequence
27045_8#60_1	Thailand	Asia	Pending	Newly sequence
34873_7#43_1	Thailand	Asia	Pending	Newly sequence
34873_7#45_1	Thailand	Asia	Pending	Newly sequence
34956_7#68_1	Thailand	Asia	Pending	Newly sequence
27045_8#61_1	Thailand	Asia	Pending	Newly sequence
34873_7#49_1	Thailand	Asia	Pending	Newly sequence
34873_7#51_1	Thailand	Asia	Pending	Newly sequence
34873_7#53_1	Thailand	Asia	Pending	Newly sequence
34873_7#56_1	Thailand	Asia	Pending	Newly sequence
34873_7#58_1	Thailand	Asia	Pending	Newly sequence
34873_7#60_1	Thailand	Asia	Pending	Newly sequence
34873_7#62_1	Thailand	Asia	Pending	Newly sequence
27045_8#62_1	Thailand	Asia	Pending	Newly sequence
27045_8#63_1	Thailand	Asia	Pending	Newly sequence
34873_7#64_1	Thailand	Asia	Pending	Newly sequence
34873_7#66_1	Thailand	Asia	Pending	Newly sequence
27045_8#64_1	Thailand	Asia	Pending	Newly sequence
27045_8#65_1	Thailand	Asia	Pending	Newly sequence
34873_7#68_1	Thailand	Asia	Pending	Newly sequence
34873_7#69_1	Thailand	Asia	Pending	Newly sequence
27045_8#66_1	Thailand	Asia	Pending	Newly sequence
34873_7#71_1	Thailand	Asia	Pending	Newly sequence
34873_7#73_1	Thailand	Asia	Pending	Newly sequence
34873_7#75_1	Thailand	Asia	Pending	Newly sequence
27045_8#67_1	Thailand	Asia	Pending	Newly sequence
34873_7#77_1	Thailand	Asia	Pending	Newly sequence
27045_8#68_1	Thailand	Asia	Pending	Newly sequence
34873_7#79_1	Thailand	Asia	Pending	Newly sequence
34873_7#81_1	Thailand	Asia	Pending	Newly sequence
34873_7#83_1	Thailand	Asia	Pending	Newly sequence
34873_7#85_1	Thailand	Asia	Pending	Newly sequence
34873_7#87_1	Thailand	Asia	Pending	Newly sequence
34873_7#89_1	Thailand	Asia	Pending	Newly sequence
34873_7#91_1	Thailand	Asia	Pending	Newly sequence
34873_7#93_1	Thailand	Asia	Pending	Newly sequence
34873_7#96_1	Thailand	Asia	Pending	Newly sequence
34873_7#98_1	Thailand	Asia	Pending	Newly sequence
34873_7#100_1	Thailand	Asia	Pending	Newly sequence
34873_7#102_1	Thailand	Asia	Pending	Newly sequence
34873_7#104_1	Thailand	Asia	Pending	Newly sequence
34873_7#106_1	Thailand	Asia	Pending	Newly sequence
34873_7#108_1	Thailand	Asia	Pending	Newly sequence
34873_7#109_1	Thailand	Asia	Pending	Newly sequence
34873_7#111_1	Thailand	Asia	Pending	Newly sequence
34873_7#113_1	Thailand	Asia	Pending	Newly sequence
34873_7#115_1	Thailand	Asia	Pending	Newly sequence
34873_7#117_1	Thailand	Asia	Pending	Newly sequence
34873_7#119_1	Thailand	Asia	Pending	Newly sequence
34873_7#121_1	Thailand	Asia	Pending	Newly sequence
34873_7#123_1	Thailand	Asia	Pending	Newly sequence
34873_7#125_1	Thailand	Asia	Pending	Newly sequence
34873_7#127_1	Thailand	Asia	Pending	Newly sequence
34873_7#129_1	Thailand	Asia	Pending	Newly sequence
34873_7#131_1	Thailand	Asia	Pending	Newly sequence
34873_7#133_1	Thailand	Asia	Pending	Newly sequence
34873_7#135_1	Thailand	Asia	Pending	Newly sequence
34873_7#138_1	Thailand	Asia	Pending	Newly sequence
34873_7#140_1	Thailand	Asia	Pending	Newly sequence
34873_7#142_1	Thailand	Asia	Pending	Newly sequence
34873_7#144_1	Thailand	Asia	Pending	Newly sequence
34873_7#146_1	Thailand	Asia	Pending	Newly sequence
34873_7#148_1	Thailand	Asia	Pending	Newly sequence
34873_7#150_1	Thailand	Asia	Pending	Newly sequence
34873_7#151_1	Thailand	Asia	Pending	Newly sequence
34873_7#153_1	Thailand	Asia	Pending	Newly sequence
34873_7#155_1	Thailand	Asia	Pending	Newly sequence
34873_7#157_1	Thailand	Asia	Pending	Newly sequence
34873_7#159_1	Thailand	Asia	Pending	Newly sequence
34873_7#161_1	Thailand	Asia	Pending	Newly sequence
34873_7#163_1	Thailand	Asia	Pending	Newly sequence
34873_7#165_1	Thailand	Asia	Pending	Newly sequence
34873_7#167_1	Thailand	Asia	Pending	Newly sequence
34873_7#169_1	Thailand	Asia	Pending	Newly sequence
34873_7#171_1	Thailand	Asia	Pending	Newly sequence
34873_7#173_1	Thailand	Asia	Pending	Newly sequence
34873_7#175_1	Thailand	Asia	Pending	Newly sequence
34873_7#177_1	Thailand	Asia	Pending	Newly sequence
34873_7#180_1	Thailand	Asia	Pending	Newly sequence
34873_7#182_1	Thailand	Asia	Pending	Newly sequence
34873_7#184_1	Thailand	Asia	Pending	Newly sequence
34873_7#186_1	Thailand	Asia	Pending	Newly sequence
34873_7#188_1	Thailand	Asia	Pending	Newly sequence
34873_7#190_1	Thailand	Asia	Pending	Newly sequence
34873_7#191_1	Thailand	Asia	Pending	Newly sequence
34957_1#1_1	Thailand	Asia	Pending	Newly sequence
34957_1#3_1	Thailand	Asia	Pending	Newly sequence
34957_1#5_1	Thailand	Asia	Pending	Newly sequence
34957_1#7_1	Thailand	Asia	Pending	Newly sequence
34957_1#11_1	Thailand	Asia	Pending	Newly sequence
34957_1#14_1	Thailand	Asia	Pending	Newly sequence
34957_1#16_1	Thailand	Asia	Pending	Newly sequence
34957_1#18_1	Thailand	Asia	Pending	Newly sequence
34957_1#20_1	Thailand	Asia	Pending	Newly sequence
34957_1#22_1	Thailand	Asia	Pending	Newly sequence
27045_8#69_1	Thailand	Asia	Pending	Newly sequence
27045_8#70_1	Thailand	Asia	Pending	Newly sequence
27045_8#71_1	Thailand	Asia	Pending	Newly sequence
27045_8#72_1	Thailand	Asia	Pending	Newly sequence
27045_8#73_1	Thailand	Asia	Pending	Newly sequence
27045_8#74_1	Thailand	Asia	Pending	Newly sequence
27045_8#75_1	Thailand	Asia	Pending	Newly sequence
27045_8#76_1	Thailand	Asia	Pending	Newly sequence
27045_8#77_1	Thailand	Asia	Pending	Newly sequence
34957_1#109_1	Thailand	Asia	Pending	Newly sequence
27045_8#79_1	Thailand	Asia	Pending	Newly sequence
27045_8#80_1	Thailand	Asia	Pending	Newly sequence
27045_8#81_1	Thailand	Asia	Pending	Newly sequence
27045_8#82_1	Thailand	Asia	Pending	Newly sequence
27045_8#83_1	Thailand	Asia	Pending	Newly sequence
27045_8#84_1	Thailand	Asia	Pending	Newly sequence
27045_8#85_1	Thailand	Asia	Pending	Newly sequence
34957_1#24_1	Thailand	Asia	Pending	Newly sequence
27045_8#86_1	Thailand	Asia	Pending	Newly sequence
27045_8#87_1	Thailand	Asia	Pending	Newly sequence
27045_8#88_1	Thailand	Asia	Pending	Newly sequence
27045_8#89_1	Thailand	Asia	Pending	Newly sequence
27045_8#90_1	Thailand	Asia	Pending	Newly sequence
27045_8#91_1	Thailand	Asia	Pending	Newly sequence
27045_8#92_1	Thailand	Asia	Pending	Newly sequence
27045_8#93_1	Thailand	Asia	Pending	Newly sequence
27045_8#94_1	Thailand	Asia	Pending	Newly sequence
27035_8#27_1	Thailand	Asia	Pending	Newly sequence
27045_8#95_1	Thailand	Asia	Pending	Newly sequence
34957_1#26_1	Thailand	Asia	Pending	Newly sequence
27045_8#96_1	Thailand	Asia	Pending	Newly sequence
27045_8#97_1	Thailand	Asia	Pending	Newly sequence
27045_8#98_1	Thailand	Asia	Pending	Newly sequence
27045_8#99_1	Thailand	Asia	Pending	Newly sequence
27045_8#100_1	Thailand	Asia	Pending	Newly sequence
27045_8#101_1	Thailand	Asia	Pending	Newly sequence
27045_8#102_1	Thailand	Asia	Pending	Newly sequence
27045_8#103_1	Thailand	Asia	Pending	Newly sequence
34957_1#27_1	Thailand	Asia	Pending	Newly sequence
34957_1#29_1	Thailand	Asia	Pending	Newly sequence
34957_1#31_1	Thailand	Asia	Pending	Newly sequence
27045_8#104_1	Thailand	Asia	Pending	Newly sequence
27045_8#105_1	Thailand	Asia	Pending	Newly sequence
27045_8#106_1	Thailand	Asia	Pending	Newly sequence
34957_1#33_1	Thailand	Asia	Pending	Newly sequence
34957_1#35_1	Thailand	Asia	Pending	Newly sequence
34957_1#37_1	Thailand	Asia	Pending	Newly sequence
27045_8#107_1	Thailand	Asia	Pending	Newly sequence
27045_8#108_1	Thailand	Asia	Pending	Newly sequence
27045_8#109_1	Thailand	Asia	Pending	Newly sequence
27045_8#110_1	Thailand	Asia	Pending	Newly sequence
27045_8#111_1	Thailand	Asia	Pending	Newly sequence
27045_8#112_1	Thailand	Asia	Pending	Newly sequence
27045_8#113_1	Thailand	Asia	Pending	Newly sequence
27045_8#114_1	Thailand	Asia	Pending	Newly sequence
27045_8#115_1	Thailand	Asia	Pending	Newly sequence
27045_8#116_1	Thailand	Asia	Pending	Newly sequence
27045_8#117_1	Thailand	Asia	Pending	Newly sequence
27045_8#118_1	Thailand	Asia	Pending	Newly sequence
27045_8#119_1	Thailand	Asia	Pending	Newly sequence
27045_8#120_1	Thailand	Asia	Pending	Newly sequence
27045_8#121_1	Thailand	Asia	Pending	Newly sequence
27045_8#122_1	Thailand	Asia	Pending	Newly sequence
27045_8#123_1	Thailand	Asia	Pending	Newly sequence
27045_8#124_1	Thailand	Asia	Pending	Newly sequence
27045_8#125_1	Thailand	Asia	Pending	Newly sequence
27045_8#126_1	Thailand	Asia	Pending	Newly sequence
27045_8#127_1	Thailand	Asia	Pending	Newly sequence
27045_8#128_1	Thailand	Asia	Pending	Newly sequence
27045_8#129_1	Thailand	Asia	Pending	Newly sequence
27045_8#130_1	Thailand	Asia	Pending	Newly sequence
27045_8#131_1	Thailand	Asia	Pending	Newly sequence
27045_8#132_1	Thailand	Asia	Pending	Newly sequence
27045_8#133_1	Thailand	Asia	Pending	Newly sequence
34957_1#39_1	Thailand	Asia	Pending	Newly sequence
34957_1#41_1	Thailand	Asia	Pending	Newly sequence
34957_1#43_1	Thailand	Asia	Pending	Newly sequence
34957_1#45_1	Thailand	Asia	Pending	Newly sequence
34957_1#47_1	Thailand	Asia	Pending	Newly sequence
34957_1#49_1	Thailand	Asia	Pending	Newly sequence
34957_1#51_1	Thailand	Asia	Pending	Newly sequence
34957_1#53_1	Thailand	Asia	Pending	Newly sequence
34957_1#56_1	Thailand	Asia	Pending	Newly sequence
34957_1#58_1	Thailand	Asia	Pending	Newly sequence
34957_1#60_1	Thailand	Asia	Pending	Newly sequence
34957_1#62_1	Thailand	Asia	Pending	Newly sequence
34957_1#64_1	Thailand	Asia	Pending	Newly sequence
34957_1#66_1	Thailand	Asia	Pending	Newly sequence
34957_1#68_1	Thailand	Asia	Pending	Newly sequence
34957_1#69_1	Thailand	Asia	Pending	Newly sequence
34957_1#71_1	Thailand	Asia	Pending	Newly sequence
34957_1#73_1	Thailand	Asia	Pending	Newly sequence
34957_1#75_1	Thailand	Asia	Pending	Newly sequence
34957_1#77_1	Thailand	Asia	Pending	Newly sequence
34957_1#79_1	Thailand	Asia	Pending	Newly sequence
34957_1#81_1	Thailand	Asia	Pending	Newly sequence
34957_1#83_1	Thailand	Asia	Pending	Newly sequence
34957_1#85_1	Thailand	Asia	Pending	Newly sequence
34957_1#87_1	Thailand	Asia	Pending	Newly sequence
34957_1#89_1	Thailand	Asia	Pending	Newly sequence
34957_1#91_1	Thailand	Asia	Pending	Newly sequence
34957_1#93_1	Thailand	Asia	Pending	Newly sequence
34957_1#96_1	Thailand	Asia	Pending	Newly sequence
34957_1#98_1	Thailand	Asia	Pending	Newly sequence
